# Supplementary material for: Distinctive Properties of Endothelial Cells from Tumor and Normal Tissue in Human Breast Cancer
Source: Int J Mol Sci. 2021 Aug 17;22(16):8862. doi: 10.3390/ijms22168862 (PMC8396343; doi:10.3390/ijms22168862)
Supplement: Supplementary file 1 [file ijms-22-08862-s001.zip]

Archive with 1 entries (1 files):
- ijms-1310691-SI.pdf
